# Supplementary material for: Experimental Evolution Expands the Breadth of Adaptation to an Environmental Gradient Correlated With Genome Reduction
Source: Front Microbiol. 2022 Jan 26;13:826894. doi: 10.3389/fmicb.2022.826894 (PMC8826082; doi:10.3389/fmicb.2022.826894)
Supplement: Supplementary file 2 [file Table_1.XLSX]

## Sheet: S1
Table S1 Genomes used in the present study. Genome IDs are the labels of the wild-type (N0) and the reduced (N7, N14, N20, N28) genomes used in the study. Strain names are the names of the E. coli strains carrying the corresponding genomes, which were deposited in the National BioResource Project (NBRP). Genome size, deletion and deletion ratio indicate the full length of the genome, the deleted …
Genomes	Strains	Genome size (bp)	Deletion (bp)	Deleted ratio (%)
N0	W3110S	4646332	0	0
N7	07stepAW	4395545	250787	5.39753
N14	14stepAγW	3936788	709544	15.2711
N20	20stepCW	3747380	898952	19.3476
N28	MGF-01W	3663949	982383	21.1432
