# Supplementary material for: Experimental Evolution Expands the Breadth of Adaptation to an Environmental Gradient Correlated With Genome Reduction
Source: Front Microbiol. 2022 Jan 26;13:826894. doi: 10.3389/fmicb.2022.826894 (PMC8826082; doi:10.3389/fmicb.2022.826894)
Supplement: Supplementary file 3 [file Table_2.XLSX]

## Sheet: S2
Table S2 Compositions of the 29 environmental combinations. The chemical compounds used to generate the combinations (C) are indicated. The final concentrations of the seven compounds in the media are shown.
Combinations	KH2PO4 (mM)	K2HPO4 (mM)	FeSO4 (mM)	Thiamine (mM)	(NH4)2SO4 (mM)	MgSO4 (mM)	Glucose (mM)
C0	38.2	61.6	0.0018	0.0148	15.3	0.203	20
C1	38.2	61.6	1.8e-05	0.0148	15.3	0.203	20
C2	38.2	61.6	0.00018	0.0148	15.3	0.203	20
C3	38.2	61.6	0.018	0.0148	15.3	0.203	20
C4	38.2	61.6	0.18	0.0148	15.3	0.203	20
C5	38.2	61.6	0.0018	0.000148	15.3	0.203	20
C6	38.2	61.6	0.0018	0.00148	15.3	0.203	20
C7	38.2	61.6	0.0018	0.148	15.3	0.203	20
C8	38.2	61.6	0.0018	1.48	15.3	0.203	20
C9	38.2	61.6	0.0018	0.0148	15.3	0.00203	20
C10	38.2	61.6	0.0018	0.0148	15.3	0.0203	20
C11	38.2	61.6	0.0018	0.0148	15.3	2.03	20
C12	38.2	61.6	0.0018	0.0148	15.3	20.3	20
C13	38.2	61.6	0.0018	0.0148	15.3	0.203	0.02
C14	38.2	61.6	0.0018	0.0148	15.3	0.203	0.2
C15	38.2	61.6	0.0018	0.0148	15.3	0.203	2
C16	38.2	61.6	0.0018	0.0148	15.3	0.203	200
C17	38.2	61.6	0.0018	0.0148	0.153	0.203	20
C18	38.2	61.6	0.0018	0.0148	1.53	0.203	20
C19	38.2	61.6	0.0018	0.0148	153	0.203	20
C20	38.2	61.6	0.0018	0.0148	306	0.203	20
C21	1.91	61.6	0.0018	0.0148	15.3	0.203	20
C22	3.82	61.6	0.0018	0.0148	15.3	0.203	20
C23	19.1	61.6	0.0018	0.0148	15.3	0.203	20
C24	76.4	61.6	0.0018	0.0148	15.3	0.203	20
C25	38.2	3.08	0.0018	0.0148	15.3	0.203	20
C26	38.2	6.16	0.0018	0.0148	15.3	0.203	20
C27	38.2	30.8	0.0018	0.0148	15.3	0.203	20
C28	38.2	123.2	0.0018	0.0148	15.3	0.203	20
