# Supplementary material for: Experimental Evolution Expands the Breadth of Adaptation to an Environmental Gradient Correlated With Genome Reduction
Source: Front Microbiol. 2022 Jan 26;13:826894. doi: 10.3389/fmicb.2022.826894 (PMC8826082; doi:10.3389/fmicb.2022.826894)
Supplement: Supplementary file 4 [file Table_3.XLSX]

## Sheet: S3
Table S3 Individual growth data acquired in the fitness assay. The growth rate evaluated from a total of 2,220 growth curves was summarized. Combinations and genomes indicate the growth conditions defined in Table S2 and the names of the genomes defined in Table S1, respectively. Whether the genomes/populations are Anc or Evo is indicated.
Combinations	Genomes	Anc or Evo	Growth rate (1/h)
C0	N0	Anc	0.889849
C0	N0	Anc	0.87292
C0	N0	Anc	0.808378
C0	N0	Anc	0.898171
C0	N0	Anc	0.863794
C0	N0	Anc	0.799045
C0	N0	Anc	0.794618
C0	N0	Anc	0.829114
C0	N0	Anc	0.804719
C0	N0	Anc	0.785299
C0	N0	Anc	0.928149
C0	N0	Anc	0.809694
C0	N0	Anc	0.831777
C0	N0	Anc	0.94055
C0	N0	Anc	1.06966
C0	N0	Anc	1.11728
C0	N0	Anc	0.0616603
C0	N0	Anc	0.991175
C0	N0	Anc	1.01559
C0	N0	Anc	0.874421
C0	N0	Anc	0.926708
C0	N0	Anc	0.87889
C0	N0	Anc	0.730865
C0	N0	Anc	0.854455
C0	N0	Anc	0.906189
C0	N0	Anc	1.03972
C0	N0	Anc	0.972955
C0	N0	Anc	1.08738
C0	N0	Anc	1.05207
C0	N0	Anc	0.87262
C0	N0	Anc	0.812573
C0	N0	Anc	1.0627
C0	N0	Anc	0.910907
C0	N0	Anc	0.907473
C0	N0	Anc	0.966366
C0	N0	Anc	0.966366
C0	N0	Anc	0.685919
C0	N0	Anc	0.844085
C0	N0	Anc	0.875456
C0	N0	Anc	0.814753
C0	N0	Anc	0.909973
C0	N0	Anc	0.953051
C0	N0	Anc	0.8685
C0	N0	Anc	0.843152
C0	N0	Anc	0.835332
C0	N0	Anc	0.876413
C0	N0	Anc	0.795834
C0	N0	Anc	0.852086
C0	N0	Anc	0.831777
C0	N0	Anc	0.946849
C0	N0	Anc	0.959158
C0	N0	Anc	0.786445
C0	N0	Anc	0.87889
C0	N0	Anc	1.07423
C0	N0	Anc	0.823355
C0	N0	Anc	1.09201
C0	N0	Anc	0.823355
C0	N0	Anc	1.09201
C0	N0	Anc	0.912953
C0	N0	Anc	0.93782
C1	N0	Anc	0.831777
C1	N0	Anc	0.928955
C1	N0	Anc	0.883798
C1	N0	Anc	0.811259
C1	N0	Anc	0.921034
C1	N0	Anc	0.867621
C1	N0	Anc	1.04775
C1	N0	Anc	0.799238
C1	N0	Anc	1.10061
C1	N0	Anc	0.883798
C1	N0	Anc	0.985541
C1	N0	Anc	0.971099
C10	N0	Anc	0.819077
C10	N0	Anc	0.862393
C10	N0	Anc	0.795571
C10	N0	Anc	0.87889
C10	N0	Anc	0.849557
C10	N0	Anc	0.846502
C10	N0	Anc	0.840766
C10	N0	Anc	0.79976
C10	N0	Anc	0.836296
C10	N0	Anc	0.888302
C10	N0	Anc	0.869901
C10	N0	Anc	0.87292
C11	N0	Anc	0.840766
C11	N0	Anc	0.902849
C11	N0	Anc	0.856026
C11	N0	Anc	0.814753
C11	N0	Anc	0.730498
C11	N0	Anc	0.893437
C11	N0	Anc	0.837978
C11	N0	Anc	0.921034
C11	N0	Anc	0.716704
C11	N0	Anc	0.856026
C11	N0	Anc	0.778364
C11	N0	Anc	0.893437
C12	N0	Anc	0.800592
C12	N0	Anc	0.924354
C12	N0	Anc	1.00492
C12	N0	Anc	0.914311
C12	N0	Anc	0.791338
C12	N0	Anc	0.93415
C12	N0	Anc	0.769699
C12	N0	Anc	0.907473
C12	N0	Anc	0.846502
C12	N0	Anc	0.936722
C12	N0	Anc	0.707065
C12	N0	Anc	0.971099
C13	N0	Anc	0.716704
C13	N0	Anc	0.63218
C13	N0	Anc	0.643775
C13	N0	Anc	0.610423
C13	N0	Anc	0.672703
C13	N0	Anc	0.651696
C13	N0	Anc	0.792401
C13	N0	Anc	0.685919
C13	N0	Anc	0.856026
C13	N0	Anc	0.661169
C13	N0	Anc	0.601631
C13	N0	Anc	0.655897
C14	N0	Anc	0.733033
C14	N0	Anc	1.05562
C14	N0	Anc	0.659463
C14	N0	Anc	0.778364
C14	N0	Anc	0.485209
C14	N0	Anc	0.636436
C14	N0	Anc	0.472798
C14	N0	Anc	0.554518
C14	N0	Anc	0.574034
C14	N0	Anc	0.554518
C14	N0	Anc	0.526271
C14	N0	Anc	0.643775
C15	N0	Anc	1.04319
C15	N0	Anc	0.943712
C15	N0	Anc	1.16057
C15	N0	Anc	0.835096
C15	N0	Anc	1.02598
C15	N0	Anc	0.981263
C15	N0	Anc	0.914311
C15	N0	Anc	0.94781
C15	N0	Anc	0.94781
C15	N0	Anc	0.823355
C15	N0	Anc	0.951818
C15	N0	Anc	0.93782
C16	N0	Anc	0.684687
C16	N0	Anc	0.828429
C16	N0	Anc	0.893437
C16	N0	Anc	0.807026
C16	N0	Anc	0.900517
C16	N0	Anc	0.944342
C16	N0	Anc	0.959158
C16	N0	Anc	0.815838
C16	N0	Anc	0.788323
C16	N0	Anc	0.946849
C16	N0	Anc	0.766769
C16	N0	Anc	0.763817
C17	N0	Anc	0.94055
C17	N0	Anc	0.831777
C17	N0	Anc	0.910907
C17	N0	Anc	0.928955
C17	N0	Anc	1.02598
C17	N0	Anc	0.971099
C18	N0	Anc	0.8501
C18	N0	Anc	1.02598
C18	N0	Anc	0.910907
C18	N0	Anc	0.912953
C18	N0	Anc	1.10274
C18	N0	Anc	0.949962
C19	N0	Anc	0.907473
C19	N0	Anc	0.792401
C19	N0	Anc	0.900517
C19	N0	Anc	0.893437
C19	N0	Anc	0.805961
C19	N0	Anc	0.805961
C2	N0	Anc	0.930911
C2	N0	Anc	0.735312
C2	N0	Anc	0.860705
C2	N0	Anc	0.971099
C2	N0	Anc	0.859374
C2	N0	Anc	0.903513
C2	N0	Anc	0.921034
C2	N0	Anc	0.885189
C2	N0	Anc	0.904705
C2	N0	Anc	0.903513
C2	N0	Anc	0.900517
C2	N0	Anc	0.851293
C20	N0	Anc	0.69968
C20	N0	Anc	0.716704
C20	N0	Anc	0.805961
C20	N0	Anc	0.921034
C20	N0	Anc	0.669591
C20	N0	Anc	0.669591
C21	N0	Anc	0.439445
C21	N0	Anc	0.162186
C21	N0	Anc	0.235115
C21	N0	Anc	0.738331
C21	N0	Anc	0.235115
C21	N0	Anc	0.366516
C22	N0	Anc	0.618144
C22	N0	Anc	0.439445
C22	N0	Anc	0.350187
C22	N0	Anc	0.40464
C22	N0	Anc	0.469088
C22	N0	Anc	0.501105
C23	N0	Anc	0.669591
C23	N0	Anc	0.792401
C23	N0	Anc	0.568891
C23	N0	Anc	0.655044
C23	N0	Anc	0.792401
C23	N0	Anc	0.668369
C24	N0	Anc	0.922085
C24	N0	Anc	0.972404
C24	N0	Anc	0.895629
C24	N0	Anc	0.816088
C24	N0	Anc	0.860705
C24	N0	Anc	0.787776
C25	N0	Anc	0.916291
C25	N0	Anc	0.781459
C25	N0	Anc	0.843199
C25	N0	Anc	0.954771
C25	N0	Anc	0.954771
C25	N0	Anc	0.909579
C26	N0	Anc	0.730759
C26	N0	Anc	0.784308
C26	N0	Anc	0.754448
C26	N0	Anc	0.706847
C26	N0	Anc	0.777927
C26	N0	Anc	0.747388
C27	N0	Anc	0.833853
C27	N0	Anc	0.870233
C27	N0	Anc	0.917622
C27	N0	Anc	0.813728
C27	N0	Anc	0.909579
C27	N0	Anc	0.829114
C28	N0	Anc	0.620857
C28	N0	Anc	0.665818
C28	N0	Anc	0.685273
C28	N0	Anc	0.661558
C28	N0	Anc	0.668619
C28	N0	Anc	0.60962
C3	N0	Anc	0.770672
C3	N0	Anc	0.769475
C3	N0	Anc	0.770672
C3	N0	Anc	0.791338
C3	N0	Anc	0.771157
C3	N0	Anc	0.785444
C3	N0	Anc	0.831777
C3	N0	Anc	0.778364
C3	N0	Anc	0.786845
C3	N0	Anc	0.946849
C3	N0	Anc	0.744687
C3	N0	Anc	0.801728
C4	N0	Anc	0.567422
C4	N0	Anc	0.572443
C4	N0	Anc	0.567254
C4	N0	Anc	0.556053
C4	N0	Anc	0.554518
C4	N0	Anc	0.569389
C4	N0	Anc	0.529621
C4	N0	Anc	0.56312
C4	N0	Anc	0.550081
C4	N0	Anc	0.573745
C4	N0	Anc	0.565145
C4	N0	Anc	0.551521
C5	N0	Anc	0.733169
C5	N0	Anc	0.759913
C5	N0	Anc	1.04857
C5	N0	Anc	1.13434
C5	N0	Anc	1.13434
C5	N0	Anc	1.06013
C6	N0	Anc	0.871485
C6	N0	Anc	0.723459
C6	N0	Anc	0.94856
C6	N0	Anc	1.03972
C6	N0	Anc	1.07003
C6	N0	Anc	0.912275
C7	N0	Anc	0.8746
C7	N0	Anc	0.952119
C7	N0	Anc	0.8746
C7	N0	Anc	0.907645
C7	N0	Anc	0.907645
C7	N0	Anc	0.834579
C8	N0	Anc	1.01844
C8	N0	Anc	1.01844
C8	N0	Anc	1.05207
C8	N0	Anc	1.10551
C8	N0	Anc	0.91914
C8	N0	Anc	1.01844
C9	N0	Anc	0.643775
C9	N0	Anc	0.94055
C9	N0	Anc	0.69968
C9	N0	Anc	0.856026
C9	N0	Anc	0.792401
C9	N0	Anc	0.733033
C9	N0	Anc	0.94055
C9	N0	Anc	0.972955
C9	N0	Anc	0.87889
C9	N0	Anc	0.8746
C9	N0	Anc	0.900517
C9	N0	Anc	0.856026
C0	N0	Evo	0.928335
C0	N0	Evo	0.947349
C0	N0	Evo	0.978274
C0	N0	Evo	0.984195
C0	N0	Evo	1.02211
C0	N0	Evo	0.864209
C0	N0	Evo	0.961658
C0	N0	Evo	1.01371
C0	N0	Evo	0.969066
C0	N0	Evo	0.889849
C0	N0	Evo	0.870874
C0	N0	Evo	0.914146
C0	N0	Evo	0.990724
C0	N0	Evo	1.02278
C0	N0	Evo	0.973705
C0	N0	Evo	0.956552
C0	N0	Evo	0.932302
C0	N0	Evo	0.925297
C0	N0	Evo	0.87889
C0	N0	Evo	0.914494
C0	N0	Evo	0.892543
C0	N0	Evo	0.922981
C0	N0	Evo	0.870969
C0	N0	Evo	0.826479
C0	N0	Evo	0.842736
C0	N0	Evo	0.936722
C0	N0	Evo	0.949962
C0	N0	Evo	1.05412
C0	N0	Evo	1.01143
C0	N0	Evo	0.943897
C0	N0	Evo	0.928114
C0	N0	Evo	0.931272
C0	N0	Evo	0.913557
C0	N0	Evo	0.883541
C0	N0	Evo	0.918266
C0	N0	Evo	0.87889
C0	N0	Evo	0.93415
C0	N0	Evo	0.891391
C0	N0	Evo	0.983962
C0	N0	Evo	0.87889
C0	N0	Evo	0.948844
C0	N0	Evo	0.939082
C1	N0	Evo	1.01559
C1	N0	Evo	0.914311
C1	N0	Evo	0.907473
C1	N0	Evo	0.968147
C1	N0	Evo	0.959158
C1	N0	Evo	0.916003
C10	N0	Evo	0.866248
C10	N0	Evo	0.98724
C10	N0	Evo	0.909194
C10	N0	Evo	0.902267
C10	N0	Evo	0.921034
C10	N0	Evo	0.865453
C11	N0	Evo	0.851725
C11	N0	Evo	0.844534
C11	N0	Evo	0.907473
C11	N0	Evo	0.852086
C11	N0	Evo	0.867198
C11	N0	Evo	0.932302
C12	N0	Evo	0.841654
C12	N0	Evo	0.846502
C12	N0	Evo	0.87889
C12	N0	Evo	0.805961
C12	N0	Evo	0.838856
C12	N0	Evo	0.838856
C13	N0	Evo	0.659463
C13	N0	Evo	0.608971
C13	N0	Evo	0.616178
C13	N0	Evo	0.620239
C13	N0	Evo	0.649073
C13	N0	Evo	0.662383
C14	N0	Evo	0.554518
C14	N0	Evo	0.580333
C14	N0	Evo	0.601631
C14	N0	Evo	0.613159
C14	N0	Evo	0.580333
C14	N0	Evo	0.586535
C15	N0	Evo	0.944342
C15	N0	Evo	0.993963
C15	N0	Evo	0.93576
C15	N0	Evo	0.921034
C15	N0	Evo	0.87889
C15	N0	Evo	0.844534
C16	N0	Evo	0.862171
C16	N0	Evo	0.841654
C16	N0	Evo	0.856026
C16	N0	Evo	0.747381
C16	N0	Evo	0.786012
C16	N0	Evo	0.766279
C17	N0	Evo	0.929515
C17	N0	Evo	0.921034
C17	N0	Evo	0.939082
C17	N0	Evo	0.985541
C17	N0	Evo	0.993963
C17	N0	Evo	0.964319
C18	N0	Evo	0.898171
C18	N0	Evo	0.932858
C18	N0	Evo	0.912045
C18	N0	Evo	1.04496
C18	N0	Evo	0.963678
C18	N0	Evo	0.974447
C19	N0	Evo	0.735312
C19	N0	Evo	0.778364
C19	N0	Evo	0.73074
C19	N0	Evo	0.831777
C19	N0	Evo	0.800592
C19	N0	Evo	0.72982
C2	N0	Evo	0.888646
C2	N0	Evo	0.814753
C2	N0	Evo	0.931797
C2	N0	Evo	0.926916
C2	N0	Evo	0.933156
C2	N0	Evo	0.892006
C20	N0	Evo	0.574827
C20	N0	Evo	0.643775
C20	N0	Evo	0.650387
C20	N0	Evo	0.690888
C20	N0	Evo	0.716704
C20	N0	Evo	0
C21	N0	Evo	0.53591
C21	N0	Evo	0.582115
C21	N0	Evo	0.665019
C21	N0	Evo	0.634786
C21	N0	Evo	0.628239
C21	N0	Evo	0.633648
C22	N0	Evo	0.620239
C22	N0	Evo	0.650983
C22	N0	Evo	0.667083
C22	N0	Evo	0.658062
C22	N0	Evo	0.689107
C22	N0	Evo	0.689727
C23	N0	Evo	0.853882
C23	N0	Evo	0.859084
C23	N0	Evo	0.812261
C23	N0	Evo	0.796145
C23	N0	Evo	0.800992
C23	N0	Evo	0.816921
C24	N0	Evo	0.925454
C24	N0	Evo	0.971099
C24	N0	Evo	0.921034
C24	N0	Evo	0.921034
C24	N0	Evo	0.869715
C24	N0	Evo	0.874829
C25	N0	Evo	0.828989
C25	N0	Evo	0.904215
C25	N0	Evo	0.802133
C25	N0	Evo	0.932302
C25	N0	Evo	0.899111
C25	N0	Evo	0.838856
C26	N0	Evo	0.928955
C26	N0	Evo	0.989493
C26	N0	Evo	0.984974
C26	N0	Evo	0.959158
C26	N0	Evo	0.838537
C26	N0	Evo	0.921034
C27	N0	Evo	0.980402
C27	N0	Evo	0.93415
C27	N0	Evo	0.853404
C27	N0	Evo	0.972567
C27	N0	Evo	1.0613
C27	N0	Evo	0.942278
C28	N0	Evo	0.898894
C28	N0	Evo	0.789632
C28	N0	Evo	0.856026
C28	N0	Evo	0.677838
C28	N0	Evo	0.708282
C28	N0	Evo	0.696186
C3	N0	Evo	0.927833
C3	N0	Evo	0.748721
C3	N0	Evo	0.738331
C3	N0	Evo	0.869048
C3	N0	Evo	0.800592
C3	N0	Evo	0.839282
C4	N0	Evo	0.457752
C4	N0	Evo	0.466259
C4	N0	Evo	0.484806
C4	N0	Evo	0.452144
C4	N0	Evo	0.450405
C4	N0	Evo	0.709227
C5	N0	Evo	0.891391
C5	N0	Evo	0.8501
C5	N0	Evo	0.897498
C5	N0	Evo	0.83344
C5	N0	Evo	0.959158
C5	N0	Evo	0.863794
C6	N0	Evo	0.941164
C6	N0	Evo	0.937252
C6	N0	Evo	0.941456
C6	N0	Evo	0.89901
C6	N0	Evo	0.872712
C6	N0	Evo	0.8344
C7	N0	Evo	0.911184
C7	N0	Evo	0.949962
C7	N0	Evo	0.902986
C7	N0	Evo	0.852086
C7	N0	Evo	0.909093
C7	N0	Evo	0.880122
C8	N0	Evo	0.851293
C8	N0	Evo	0.836746
C8	N0	Evo	0.867621
C8	N0	Evo	0.85155
C8	N0	Evo	0.904705
C8	N0	Evo	0.760384
C9	N0	Evo	0.554518
C9	N0	Evo	0.681899
C9	N0	Evo	0.586535
C9	N0	Evo	0.681899
C9	N0	Evo	0.87889
C9	N0	Evo	0.643775
C0	N14	Anc	0.736048
C0	N14	Anc	0.643775
C0	N14	Anc	0.755609
C0	N14	Anc	0.669591
C0	N14	Anc	0.663291
C0	N14	Anc	0.773574
C0	N14	Anc	0.586535
C0	N14	Anc	0.63218
C0	N14	Anc	0.592642
C0	N14	Anc	0.653652
C0	N14	Anc	0.659463
C0	N14	Anc	0.590363
C0	N14	Anc	0.521979
C0	N14	Anc	0.563507
C0	N14	Anc	0.568554
C0	N14	Anc	0.653652
C0	N14	Anc	0.598197
C0	N14	Anc	0.519713
C0	N14	Anc	0.733033
C0	N14	Anc	0.601631
C0	N14	Anc	0.509186
C0	N14	Anc	0.521623
C0	N14	Anc	0.728494
C0	N14	Anc	0.554518
C0	N14	Anc	0.779993
C0	N14	Anc	0.81723
C0	N14	Anc	0.816794
C0	N14	Anc	0.716704
C0	N14	Anc	0.772796
C0	N14	Anc	0.72039
C0	N14	Anc	0.593467
C0	N14	Anc	0.72039
C0	N14	Anc	0.759313
C0	N14	Anc	0.776968
C0	N14	Anc	0.757417
C0	N14	Anc	0.801728
C0	N14	Anc	0.685749
C0	N14	Anc	0.779948
C0	N14	Anc	0.749599
C0	N14	Anc	0.595661
C0	N14	Anc	0.741415
C0	N14	Anc	0.626956
C1	N14	Anc	0.479081
C1	N14	Anc	0.439445
C1	N14	Anc	0.596662
C1	N14	Anc	0.627446
C1	N14	Anc	0.610423
C1	N14	Anc	0.610423
C10	N14	Anc	0.633108
C10	N14	Anc	0.652256
C10	N14	Anc	0.641007
C10	N14	Anc	0.586535
C10	N14	Anc	0.657649
C10	N14	Anc	0.586535
C11	N14	Anc	0.73074
C11	N14	Anc	0.792401
C11	N14	Anc	0.798368
C11	N14	Anc	0.534458
C11	N14	Anc	0.75394
C11	N14	Anc	0.786845
C12	N14	Anc	0.501105
C12	N14	Anc	0.586535
C12	N14	Anc	0.610423
C12	N14	Anc	0.590985
C12	N14	Anc	0.475834
C12	N14	Anc	0.519713
C13	N14	Anc	0.299487
C13	N14	Anc	0.263123
C13	N14	Anc	0.332938
C13	N14	Anc	0.231681
C13	N14	Anc	0.285026
C13	N14	Anc	0.475834
C14	N14	Anc	0.354921
C14	N14	Anc	0.481589
C14	N14	Anc	0.419929
C14	N14	Anc	0.471462
C14	N14	Anc	0.471462
C14	N14	Anc	0.40464
C15	N14	Anc	0.691696
C15	N14	Anc	0.792064
C15	N14	Anc	0.819077
C15	N14	Anc	0.785444
C15	N14	Anc	0.723316
C15	N14	Anc	0.748721
C16	N14	Anc	0.503216
C16	N14	Anc	0.508365
C16	N14	Anc	0.561434
C16	N14	Anc	0.560357
C16	N14	Anc	0.511232
C16	N14	Anc	0.532022
C17	N14	Anc	0.661823
C17	N14	Anc	0.745525
C17	N14	Anc	0.759388
C17	N14	Anc	0.694268
C17	N14	Anc	0.761064
C17	N14	Anc	0.797359
C18	N14	Anc	0.75355
C18	N14	Anc	0.79804
C18	N14	Anc	0.783098
C18	N14	Anc	0.805961
C18	N14	Anc	0.754449
C18	N14	Anc	0.799045
C19	N14	Anc	0.356799
C19	N14	Anc	0.366516
C19	N14	Anc	0.352143
C19	N14	Anc	0.309276
C19	N14	Anc	0.324372
C19	N14	Anc	0.354015
C2	N14	Anc	0.599285
C2	N14	Anc	0.725306
C2	N14	Anc	0.773252
C2	N14	Anc	0.653652
C2	N14	Anc	0.627446
C2	N14	Anc	0.595231
C20	N14	Anc	0
C20	N14	Anc	0
C20	N14	Anc	0
C20	N14	Anc	0
C20	N14	Anc	0
C20	N14	Anc	0
C21	N14	Anc	0.601631
C21	N14	Anc	0.568554
C21	N14	Anc	0.592642
C21	N14	Anc	0.529422
C21	N14	Anc	0.590363
C21	N14	Anc	0.582115
C22	N14	Anc	0.505712
C22	N14	Anc	0.447212
C22	N14	Anc	0.501105
C22	N14	Anc	0.638744
C22	N14	Anc	0.526746
C22	N14	Anc	0.526921
C23	N14	Anc	0.665257
C23	N14	Anc	0.51155
C23	N14	Anc	0.566826
C23	N14	Anc	0.539971
C23	N14	Anc	0.557365
C23	N14	Anc	0.574827
C24	N14	Anc	0.627446
C24	N14	Anc	0.627446
C24	N14	Anc	0.633648
C24	N14	Anc	0.582115
C24	N14	Anc	0.534
C24	N14	Anc	0.610423
C25	N14	Anc	0.827405
C25	N14	Anc	0.838246
C25	N14	Anc	0.725306
C25	N14	Anc	0.723003
C25	N14	Anc	0.829497
C25	N14	Anc	0.528702
C26	N14	Anc	0.651443
C26	N14	Anc	0.625058
C26	N14	Anc	0.720606
C26	N14	Anc	0.576145
C26	N14	Anc	0.627446
C26	N14	Anc	0.554518
C27	N14	Anc	0.871413
C27	N14	Anc	0.87889
C27	N14	Anc	0.702157
C27	N14	Anc	0.697188
C27	N14	Anc	0.630215
C27	N14	Anc	0.852651
C28	N14	Anc	0
C28	N14	Anc	0
C28	N14	Anc	0.277259
C28	N14	Anc	0
C28	N14	Anc	0
C28	N14	Anc	0
C3	N14	Anc	0.501105
C3	N14	Anc	0.494705
C3	N14	Anc	0.481589
C3	N14	Anc	0.508185
C3	N14	Anc	0.706577
C3	N14	Anc	0.759256
C4	N14	Anc	0.307653
C4	N14	Anc	0.297335
C4	N14	Anc	0.287234
C4	N14	Anc	0.285243
C4	N14	Anc	0.281646
C4	N14	Anc	0.337072
C5	N14	Anc	0.554518
C5	N14	Anc	0.537494
C5	N14	Anc	0.523333
C5	N14	Anc	0.547795
C5	N14	Anc	0.589939
C5	N14	Anc	0.623725
C6	N14	Anc	0.589322
C6	N14	Anc	0.582115
C6	N14	Anc	0.501105
C6	N14	Anc	0.459449
C6	N14	Anc	0.582115
C6	N14	Anc	0.554518
C7	N14	Anc	0.493898
C7	N14	Anc	0.627446
C7	N14	Anc	0.610423
C7	N14	Anc	0.541818
C7	N14	Anc	0.485778
C7	N14	Anc	0.610423
C8	N14	Anc	0.554518
C8	N14	Anc	0.554518
C8	N14	Anc	0.519713
C8	N14	Anc	0.512374
C8	N14	Anc	0.501105
C8	N14	Anc	0.570847
C9	N14	Anc	0.35248
C9	N14	Anc	0.377785
C9	N14	Anc	0
C9	N14	Anc	0.598197
C9	N14	Anc	0.54281
C9	N14	Anc	0.501105
C0	N14	Evo	0.65537
C0	N14	Evo	0.698519
C0	N14	Evo	0.771964
C0	N14	Evo	0.761695
C0	N14	Evo	0.778364
C0	N14	Evo	0.697971
C0	N14	Evo	0.714615
C0	N14	Evo	0.754828
C0	N14	Evo	0.749375
C0	N14	Evo	0.723885
C0	N14	Evo	0.704673
C0	N14	Evo	0.673736
C0	N14	Evo	0.802133
C0	N14	Evo	0.841654
C0	N14	Evo	0.838856
C0	N14	Evo	0.802133
C0	N14	Evo	0.841654
C0	N14	Evo	0.669591
C0	N14	Evo	0.691696
C0	N14	Evo	0.851293
C0	N14	Evo	0.753816
C0	N14	Evo	0.805961
C0	N14	Evo	0.792401
C0	N14	Evo	0.716704
C0	N14	Evo	0.770116
C0	N14	Evo	0.789632
C0	N14	Evo	0.720197
C0	N14	Evo	0.752125
C0	N14	Evo	0.761695
C0	N14	Evo	0.677838
C0	N14	Evo	0.766769
C0	N14	Evo	0.770116
C0	N14	Evo	0.946849
C0	N14	Evo	0.907473
C0	N14	Evo	0.907473
C0	N14	Evo	0.802133
C0	N14	Evo	0.805961
C0	N14	Evo	0.738331
C0	N14	Evo	0.900517
C0	N14	Evo	0.907473
C0	N14	Evo	0.893437
C0	N14	Evo	0.831777
C1	N14	Evo	0.72982
C1	N14	Evo	0.704395
C1	N14	Evo	0.752125
C1	N14	Evo	0.851293
C1	N14	Evo	0.792401
C1	N14	Evo	0.824569
C10	N14	Evo	0.900517
C10	N14	Evo	0.738331
C10	N14	Evo	0.910907
C10	N14	Evo	0.889849
C10	N14	Evo	0.811259
C10	N14	Evo	0.708937
C11	N14	Evo	0.811259
C11	N14	Evo	0.821649
C11	N14	Evo	0.910907
C11	N14	Evo	0.802133
C11	N14	Evo	0.809753
C11	N14	Evo	0.809753
C12	N14	Evo	0.87889
C12	N14	Evo	0.844085
C12	N14	Evo	0.94055
C12	N14	Evo	0.87889
C12	N14	Evo	0.81723
C12	N14	Evo	0.889849
C13	N14	Evo	0.570847
C13	N14	Evo	0.524875
C13	N14	Evo	0.537494
C13	N14	Evo	0.620239
C13	N14	Evo	0.554518
C13	N14	Evo	0.627446
C14	N14	Evo	0.528702
C14	N14	Evo	0.543498
C14	N14	Evo	0.528702
C14	N14	Evo	0.554518
C14	N14	Evo	0.831777
C14	N14	Evo	0.669591
C15	N14	Evo	0.766769
C15	N14	Evo	0.703888
C15	N14	Evo	0.814753
C15	N14	Evo	0.856026
C15	N14	Evo	0.733033
C15	N14	Evo	0.727663
C16	N14	Evo	0.705435
C16	N14	Evo	0.741557
C16	N14	Evo	0.655044
C16	N14	Evo	0.643775
C16	N14	Evo	0.634786
C16	N14	Evo	0.601631
C17	N14	Evo	0.867621
C17	N14	Evo	0.753816
C17	N14	Evo	0.811259
C17	N14	Evo	0.790865
C17	N14	Evo	0.856026
C17	N14	Evo	0.946849
C18	N14	Evo	0.87889
C18	N14	Evo	0.868223
C18	N14	Evo	0.802133
C18	N14	Evo	0.856026
C18	N14	Evo	0.794366
C18	N14	Evo	0.738331
C19	N14	Evo	0.519713
C19	N14	Evo	0.481589
C19	N14	Evo	0.461072
C19	N14	Evo	0.623258
C19	N14	Evo	0.537494
C19	N14	Evo	0.537494
C2	N14	Evo	0.690888
C2	N14	Evo	0.744301
C2	N14	Evo	0.921034
C2	N14	Evo	0.851293
C2	N14	Evo	0.851293
C2	N14	Evo	0.805961
C20	N14	Evo	0
C20	N14	Evo	0
C20	N14	Evo	0
C20	N14	Evo	0
C20	N14	Evo	0
C20	N14	Evo	0
C21	N14	Evo	0.651323
C21	N14	Evo	0.681899
C21	N14	Evo	0.576954
C21	N14	Evo	0.501105
C21	N14	Evo	0.696186
C21	N14	Evo	0.738331
C22	N14	Evo	0.593315
C22	N14	Evo	0.669591
C22	N14	Evo	0.758848
C22	N14	Evo	0.635264
C22	N14	Evo	0.778364
C22	N14	Evo	0.637573
C23	N14	Evo	0.658501
C23	N14	Evo	0.690582
C23	N14	Evo	0.7318
C23	N14	Evo	0.68812
C23	N14	Evo	0.771157
C23	N14	Evo	0.661556
C24	N14	Evo	0.725495
C24	N14	Evo	0.802133
C24	N14	Evo	0.811259
C24	N14	Evo	0.838856
C24	N14	Evo	0.711913
C24	N14	Evo	0.72982
C25	N14	Evo	0.565477
C25	N14	Evo	0.605651
C25	N14	Evo	0.72982
C25	N14	Evo	0.819077
C25	N14	Evo	0.733033
C25	N14	Evo	0.72982
C26	N14	Evo	0.817641
C26	N14	Evo	0.909766
C26	N14	Evo	0.962778
C26	N14	Evo	0.918167
C26	N14	Evo	0.951289
C26	N14	Evo	0.758848
C27	N14	Evo	0.881842
C27	N14	Evo	0.923783
C27	N14	Evo	0.883461
C27	N14	Evo	0.691481
C27	N14	Evo	0.847104
C27	N14	Evo	0.756556
C28	N14	Evo	0.663291
C28	N14	Evo	0.766769
C28	N14	Evo	0.778364
C28	N14	Evo	0.69384
C28	N14	Evo	0.69968
C28	N14	Evo	0.650983
C3	N14	Evo	0.712515
C3	N14	Evo	0.716704
C3	N14	Evo	0.474977
C3	N14	Evo	0.735312
C3	N14	Evo	0.735312
C3	N14	Evo	0.69968
C4	N14	Evo	0.501105
C4	N14	Evo	1.08322
C4	N14	Evo	0.562765
C4	N14	Evo	0.494833
C4	N14	Evo	0.501105
C4	N14	Evo	0.550726
C5	N14	Evo	0.778364
C5	N14	Evo	0.841654
C5	N14	Evo	0.716704
C5	N14	Evo	0.758848
C5	N14	Evo	0.838856
C5	N14	Evo	0.796972
C6	N14	Evo	0.745287
C6	N14	Evo	0.921034
C6	N14	Evo	0.721799
C6	N14	Evo	0.805961
C6	N14	Evo	0.792401
C6	N14	Evo	0.679092
C7	N14	Evo	0.744301
C7	N14	Evo	0.753092
C7	N14	Evo	0.87889
C7	N14	Evo	0.821649
C7	N14	Evo	0.738331
C7	N14	Evo	0.805961
C8	N14	Evo	0.792401
C8	N14	Evo	0.681899
C8	N14	Evo	0.809753
C8	N14	Evo	0.893437
C8	N14	Evo	0.72982
C8	N14	Evo	0.731251
C9	N14	Evo	0.848105
C9	N14	Evo	0.831777
C9	N14	Evo	0.87889
C9	N14	Evo	0.831777
C9	N14	Evo	0.733033
C9	N14	Evo	0.856026
C0	N20	Anc	0.205431
C0	N20	Anc	0.196166
C0	N20	Anc	0.205328
C0	N20	Anc	0.192092
C0	N20	Anc	0.202946
C0	N20	Anc	0.190195
C0	N20	Anc	0.260742
C0	N20	Anc	0.330912
C0	N20	Anc	0.285618
C0	N20	Anc	0.344901
C0	N20	Anc	0.291206
C0	N20	Anc	0.223496
C0	N20	Anc	0.61088
C0	N20	Anc	0.67094
C0	N20	Anc	0.637409
C0	N20	Anc	0.698267
C0	N20	Anc	0.754828
C0	N20	Anc	0.612899
C0	N20	Anc	0.579439
C0	N20	Anc	0.492857
C0	N20	Anc	0.496177
C0	N20	Anc	0.504661
C0	N20	Anc	0.468029
C0	N20	Anc	0.424898
C0	N20	Anc	0.576145
C0	N20	Anc	0.59163
C0	N20	Anc	0.669591
C0	N20	Anc	0.653187
C0	N20	Anc	0.541818
C0	N20	Anc	0.557074
C0	N20	Anc	0.466574
C0	N20	Anc	0.430456
C0	N20	Anc	0.435121
C0	N20	Anc	0.455774
C0	N20	Anc	0.451386
C0	N20	Anc	0.443132
C0	N20	Anc	0.619412
C0	N20	Anc	0.486558
C0	N20	Anc	0.587344
C0	N20	Anc	0.597376
C0	N20	Anc	0.615481
C0	N20	Anc	0.55664
C1	N20	Anc	0.562545
C1	N20	Anc	0.536154
C1	N20	Anc	0.623771
C1	N20	Anc	0.682881
C1	N20	Anc	0.623826
C1	N20	Anc	0.622718
C10	N20	Anc	0.490146
C10	N20	Anc	0.53591
C10	N20	Anc	0.4704
C10	N20	Anc	0.42186
C10	N20	Anc	0.427136
C10	N20	Anc	0.517107
C11	N20	Anc	0.690888
C11	N20	Anc	0.560594
C11	N20	Anc	0.47712
C11	N20	Anc	0.569389
C11	N20	Anc	0.578131
C11	N20	Anc	0.443236
C12	N20	Anc	0.578244
C12	N20	Anc	0.547479
C12	N20	Anc	0.460582
C12	N20	Anc	0.439445
C12	N20	Anc	0.517434
C12	N20	Anc	0.492116
C13	N20	Anc	0
C13	N20	Anc	0
C13	N20	Anc	0
C13	N20	Anc	0
C13	N20	Anc	0
C13	N20	Anc	0
C14	N20	Anc	0.247616
C14	N20	Anc	0.277259
C14	N20	Anc	0.324372
C14	N20	Anc	0.324372
C14	N20	Anc	0.392332
C14	N20	Anc	0.324372
C15	N20	Anc	0.632964
C15	N20	Anc	0.663291
C15	N20	Anc	0.625058
C15	N20	Anc	0.658247
C15	N20	Anc	0.612591
C15	N20	Anc	0.57262
C16	N20	Anc	0.282628
C16	N20	Anc	0.277259
C16	N20	Anc	0.288527
C16	N20	Anc	0.23608
C16	N20	Anc	0.304856
C16	N20	Anc	0.258651
C17	N20	Anc	0.822581
C17	N20	Anc	0.862171
C17	N20	Anc	0.835509
C17	N20	Anc	0.73244
C17	N20	Anc	0.772609
C17	N20	Anc	0.582115
C18	N20	Anc	0.830459
C18	N20	Anc	0.826334
C18	N20	Anc	0.852998
C18	N20	Anc	0.747931
C18	N20	Anc	0.727972
C18	N20	Anc	0.652378
C19	N20	Anc	0.340173
C19	N20	Anc	0.357527
C19	N20	Anc	0.357527
C19	N20	Anc	0.344889
C19	N20	Anc	0.358435
C19	N20	Anc	0.392332
C2	N20	Anc	0.696505
C2	N20	Anc	0.428633
C2	N20	Anc	0.63218
C2	N20	Anc	0.620239
C2	N20	Anc	0.740954
C2	N20	Anc	0.613572
C20	N20	Anc	0
C20	N20	Anc	0
C20	N20	Anc	0
C20	N20	Anc	0
C20	N20	Anc	0
C20	N20	Anc	0
C21	N20	Anc	0
C21	N20	Anc	0
C21	N20	Anc	0
C21	N20	Anc	0
C21	N20	Anc	0
C21	N20	Anc	0
C22	N20	Anc	0
C22	N20	Anc	0
C22	N20	Anc	0
C22	N20	Anc	0
C22	N20	Anc	0
C22	N20	Anc	0
C23	N20	Anc	0
C23	N20	Anc	0
C23	N20	Anc	0
C23	N20	Anc	0
C23	N20	Anc	0
C23	N20	Anc	0
C24	N20	Anc	0.186095
C24	N20	Anc	0.192092
C24	N20	Anc	0.176072
C24	N20	Anc	0.180157
C24	N20	Anc	0.240795
C24	N20	Anc	0.161418
C25	N20	Anc	0.368354
C25	N20	Anc	0.37804
C25	N20	Anc	0.359539
C25	N20	Anc	0.384904
C25	N20	Anc	0.354613
C25	N20	Anc	0.333541
C26	N20	Anc	0.316554
C26	N20	Anc	0.34095
C26	N20	Anc	0.337582
C26	N20	Anc	0.350508
C26	N20	Anc	0.318526
C26	N20	Anc	0.289943
C27	N20	Anc	0.358352
C27	N20	Anc	0.411574
C27	N20	Anc	0.402278
C27	N20	Anc	0.36624
C27	N20	Anc	0.297276
C27	N20	Anc	0.36295
C28	N20	Anc	0
C28	N20	Anc	0
C28	N20	Anc	0
C28	N20	Anc	0
C28	N20	Anc	0
C28	N20	Anc	0
C3	N20	Anc	0.600428
C3	N20	Anc	0.518673
C3	N20	Anc	0.633648
C3	N20	Anc	0.569389
C3	N20	Anc	0.541402
C3	N20	Anc	0.416582
C4	N20	Anc	0.278979
C4	N20	Anc	0.196918
C4	N20	Anc	0.198925
C4	N20	Anc	0.197719
C4	N20	Anc	0.214422
C4	N20	Anc	0.224269
C5	N20	Anc	0.557286
C5	N20	Anc	0.667502
C5	N20	Anc	0.769475
C5	N20	Anc	0.596925
C5	N20	Anc	0.656211
C5	N20	Anc	0.617017
C6	N20	Anc	0.439445
C6	N20	Anc	0.574594
C6	N20	Anc	0.662776
C6	N20	Anc	0.458961
C6	N20	Anc	0.544037
C6	N20	Anc	0.439445
C7	N20	Anc	0.395445
C7	N20	Anc	0.379632
C7	N20	Anc	0.375308
C7	N20	Anc	0.364224
C7	N20	Anc	0.358005
C7	N20	Anc	0.368562
C8	N20	Anc	0.409242
C8	N20	Anc	0.398171
C8	N20	Anc	0.42186
C8	N20	Anc	0.403927
C8	N20	Anc	0.406955
C8	N20	Anc	0.390404
C9	N20	Anc	0.317292
C9	N20	Anc	0.32225
C9	N20	Anc	0.310612
C9	N20	Anc	0.338919
C9	N20	Anc	0.401321
C9	N20	Anc	0.338919
C0	N20	Evo	0.67456
C0	N20	Evo	0.662169
C0	N20	Evo	0.738331
C0	N20	Evo	0.703143
C0	N20	Evo	0.689107
C0	N20	Evo	0.595579
C0	N20	Evo	0.72982
C0	N20	Evo	0.735312
C0	N20	Evo	0.667411
C0	N20	Evo	0.688766
C0	N20	Evo	0.74978
C0	N20	Evo	0.721275
C0	N20	Evo	0.776574
C0	N20	Evo	0.74291
C0	N20	Evo	0.780092
C0	N20	Evo	0.785911
C0	N20	Evo	0.795316
C0	N20	Evo	0.758848
C0	N20	Evo	0.716704
C0	N20	Evo	0.697877
C0	N20	Evo	0.728036
C0	N20	Evo	0.76764
C0	N20	Evo	0.694599
C0	N20	Evo	0.654302
C0	N20	Evo	0.657452
C0	N20	Evo	0.748721
C0	N20	Evo	0.693028
C0	N20	Evo	0.755609
C0	N20	Evo	0.705955
C0	N20	Evo	0.706197
C0	N20	Evo	0.716704
C0	N20	Evo	0.72982
C0	N20	Evo	0.821649
C0	N20	Evo	0.652567
C0	N20	Evo	0.776242
C0	N20	Evo	0.769808
C0	N20	Evo	0.653652
C0	N20	Evo	0.787776
C0	N20	Evo	0.753092
C0	N20	Evo	0.780264
C0	N20	Evo	0.731028
C0	N20	Evo	0.73622
C1	N20	Evo	0.792401
C1	N20	Evo	0.738331
C1	N20	Evo	0.748721
C1	N20	Evo	0.763817
C1	N20	Evo	0.748721
C1	N20	Evo	0.748721
C10	N20	Evo	0.716704
C10	N20	Evo	0.752714
C10	N20	Evo	0.761695
C10	N20	Evo	0.753356
C10	N20	Evo	0.754828
C10	N20	Evo	0.764522
C11	N20	Evo	0.69546
C11	N20	Evo	0.626254
C11	N20	Evo	0.66557
C11	N20	Evo	0.716704
C11	N20	Evo	0.628959
C11	N20	Evo	0.618144
C12	N20	Evo	0.687914
C12	N20	Evo	0.688265
C12	N20	Evo	0.698519
C12	N20	Evo	0.681899
C12	N20	Evo	0.656891
C12	N20	Evo	0.669591
C13	N20	Evo	0.324372
C13	N20	Evo	0.51459
C13	N20	Evo	0.366516
C13	N20	Evo	0.477569
C13	N20	Evo	0.501105
C13	N20	Evo	0.341396
C14	N20	Evo	0.481589
C14	N20	Evo	0.525934
C14	N20	Evo	0.669591
C14	N20	Evo	0.669591
C14	N20	Evo	0.748721
C14	N20	Evo	0.61837
C15	N20	Evo	0.722543
C15	N20	Evo	0.77329
C15	N20	Evo	0.750639
C15	N20	Evo	0.734684
C15	N20	Evo	0.724704
C15	N20	Evo	0.784842
C16	N20	Evo	0.738988
C16	N20	Evo	0.753653
C16	N20	Evo	0.780146
C16	N20	Evo	0.749859
C16	N20	Evo	0.815838
C16	N20	Evo	0.616178
C17	N20	Evo	0.721799
C17	N20	Evo	0.755261
C17	N20	Evo	0.760583
C17	N20	Evo	0.764955
C17	N20	Evo	0.807026
C17	N20	Evo	0.741557
C18	N20	Evo	0.751081
C18	N20	Evo	0.79346
C18	N20	Evo	0.810381
C18	N20	Evo	0.802748
C18	N20	Evo	0.812573
C18	N20	Evo	0.726831
C19	N20	Evo	0.522863
C19	N20	Evo	0.569243
C19	N20	Evo	0.540957
C19	N20	Evo	0.601631
C19	N20	Evo	0.549486
C19	N20	Evo	0.514484
C2	N20	Evo	0.73209
C2	N20	Evo	0.793211
C2	N20	Evo	0.786223
C2	N20	Evo	0.959158
C2	N20	Evo	0.741224
C2	N20	Evo	0.743727
C20	N20	Evo	0.261571
C20	N20	Evo	0.312063
C20	N20	Evo	0.261571
C20	N20	Evo	0.262712
C20	N20	Evo	0.260235
C20	N20	Evo	0.239135
C21	N20	Evo	0.484436
C21	N20	Evo	0.450405
C21	N20	Evo	0.448536
C21	N20	Evo	0.478096
C21	N20	Evo	0.49773
C21	N20	Evo	0.448857
C22	N20	Evo	0.464298
C22	N20	Evo	0.528702
C22	N20	Evo	0.527296
C22	N20	Evo	0.522863
C22	N20	Evo	0.505973
C22	N20	Evo	0.481589
C23	N20	Evo	0.835604
C23	N20	Evo	0.799238
C23	N20	Evo	0.768301
C23	N20	Evo	0.768301
C23	N20	Evo	0.773766
C23	N20	Evo	0.758848
C24	N20	Evo	0.600095
C24	N20	Evo	0.705435
C24	N20	Evo	0.748721
C24	N20	Evo	0.733033
C24	N20	Evo	0.733033
C24	N20	Evo	0.403384
C25	N20	Evo	0.614494
C25	N20	Evo	0.594154
C25	N20	Evo	0.616178
C25	N20	Evo	0.626254
C25	N20	Evo	0.671058
C25	N20	Evo	0.690204
C26	N20	Evo	0.782034
C26	N20	Evo	0.822138
C26	N20	Evo	0.854904
C26	N20	Evo	0.848105
C26	N20	Evo	0.753092
C26	N20	Evo	0.804689
C27	N20	Evo	0.876342
C27	N20	Evo	0.898598
C27	N20	Evo	0.909973
C27	N20	Evo	0.818216
C27	N20	Evo	0.846372
C27	N20	Evo	0.862393
C28	N20	Evo	0.512374
C28	N20	Evo	0.512374
C28	N20	Evo	0.481589
C28	N20	Evo	0.439445
C28	N20	Evo	0.377785
C28	N20	Evo	0.40464
C3	N20	Evo	0.741712
C3	N20	Evo	0.810239
C3	N20	Evo	0.779948
C3	N20	Evo	0.815838
C3	N20	Evo	0.761961
C3	N20	Evo	0.8051
C4	N20	Evo	0.398788
C4	N20	Evo	0.410861
C4	N20	Evo	0.413737
C4	N20	Evo	0.431921
C4	N20	Evo	0.412687
C4	N20	Evo	0.430749
C5	N20	Evo	0.69968
C5	N20	Evo	0.811259
C5	N20	Evo	0.789632
C5	N20	Evo	0.831777
C5	N20	Evo	0.819468
C5	N20	Evo	0.831777
C6	N20	Evo	0.750767
C6	N20	Evo	0.78844
C6	N20	Evo	0.739056
C6	N20	Evo	0.788097
C6	N20	Evo	0.720291
C6	N20	Evo	0.7804
C7	N20	Evo	0.669591
C7	N20	Evo	0.637573
C7	N20	Evo	0.69968
C7	N20	Evo	0.728299
C7	N20	Evo	0.683809
C7	N20	Evo	0.670304
C8	N20	Evo	0.794366
C8	N20	Evo	0.831777
C8	N20	Evo	0.814753
C8	N20	Evo	0.792401
C8	N20	Evo	0.733033
C8	N20	Evo	0.703143
C9	N20	Evo	0.718782
C9	N20	Evo	0.733033
C9	N20	Evo	0.766279
C9	N20	Evo	0.763817
C9	N20	Evo	0.793
C9	N20	Evo	0.778364
C0	N28	Anc	0.501105
C0	N28	Anc	0.528702
C0	N28	Anc	0.458053
C0	N28	Anc	0.455774
C0	N28	Anc	0.475834
C0	N28	Anc	0.601631
C0	N28	Anc	0.537494
C0	N28	Anc	0.439445
C0	N28	Anc	0.515142
C0	N28	Anc	0.458053
C0	N28	Anc	0.439445
C0	N28	Anc	0.428177
C0	N28	Anc	0.634313
C0	N28	Anc	0.375308
C0	N28	Anc	0.419929
C0	N28	Anc	0.481589
C0	N28	Anc	0.481589
C0	N28	Anc	0.392332
C0	N28	Anc	0.366516
C0	N28	Anc	0.384564
C0	N28	Anc	0.401321
C0	N28	Anc	0.40464
C0	N28	Anc	0.40866
C0	N28	Anc	0.366516
C0	N28	Anc	0.517107
C0	N28	Anc	0.575392
C0	N28	Anc	0.501105
C0	N28	Anc	0.537494
C0	N28	Anc	0.616178
C0	N28	Anc	0.554518
C0	N28	Anc	0
C0	N28	Anc	0
C0	N28	Anc	0
C0	N28	Anc	0
C0	N28	Anc	0
C0	N28	Anc	0
C0	N28	Anc	0.519713
C0	N28	Anc	0.439445
C0	N28	Anc	0.397301
C0	N28	Anc	0.486558
C0	N28	Anc	0.40464
C0	N28	Anc	0.366516
C1	N28	Anc	0.360315
C1	N28	Anc	0.317972
C1	N28	Anc	0.397301
C1	N28	Anc	0.461072
C1	N28	Anc	0.554518
C1	N28	Anc	0.428177
C10	N28	Anc	0.509186
C10	N28	Anc	0.439445
C10	N28	Anc	0.439445
C10	N28	Anc	0.358435
C10	N28	Anc	0.528702
C10	N28	Anc	0.480337
C11	N28	Anc	0.475834
C11	N28	Anc	0.458053
C11	N28	Anc	0.481589
C11	N28	Anc	0.481589
C11	N28	Anc	0.40866
C11	N28	Anc	0.348331
C12	N28	Anc	0.507405
C12	N28	Anc	0.524875
C12	N28	Anc	0.501105
C12	N28	Anc	0.554518
C12	N28	Anc	0.429055
C12	N28	Anc	0.386032
C13	N28	Anc	0
C13	N28	Anc	0
C13	N28	Anc	0
C13	N28	Anc	0
C13	N28	Anc	0
C13	N28	Anc	0.247616
C14	N28	Anc	0
C14	N28	Anc	0
C14	N28	Anc	0
C14	N28	Anc	0
C14	N28	Anc	0
C14	N28	Anc	0
C15	N28	Anc	0.399412
C15	N28	Anc	0.490892
C15	N28	Anc	0.481589
C15	N28	Anc	0.616178
C15	N28	Anc	0.462981
C15	N28	Anc	0.350187
C16	N28	Anc	0.439445
C16	N28	Anc	0.439445
C16	N28	Anc	0.366516
C16	N28	Anc	0.315383
C16	N28	Anc	0.296775
C16	N28	Anc	0.357527
C17	N28	Anc	0.800592
C17	N28	Anc	0.672703
C17	N28	Anc	0.605651
C17	N28	Anc	0.681899
C17	N28	Anc	0.753092
C17	N28	Anc	0.67456
C18	N28	Anc	0.496685
C18	N28	Anc	0.510517
C18	N28	Anc	0.554518
C18	N28	Anc	0.733033
C18	N28	Anc	0.748721
C18	N28	Anc	0.789632
C19	N28	Anc	0.439445
C19	N28	Anc	0.453992
C19	N28	Anc	0.424349
C19	N28	Anc	0.554518
C19	N28	Anc	0.468029
C19	N28	Anc	0.439445
C2	N28	Anc	0.41363
C2	N28	Anc	0.519713
C2	N28	Anc	0.716704
C2	N28	Anc	0.519713
C2	N28	Anc	0.643775
C2	N28	Anc	0.481589
C20	N28	Anc	0
C20	N28	Anc	0
C20	N28	Anc	0
C20	N28	Anc	0
C20	N28	Anc	0
C20	N28	Anc	0
C21	N28	Anc	0
C21	N28	Anc	0
C21	N28	Anc	0
C21	N28	Anc	0
C21	N28	Anc	0
C21	N28	Anc	0
C22	N28	Anc	0
C22	N28	Anc	0
C22	N28	Anc	0
C22	N28	Anc	0
C22	N28	Anc	0
C22	N28	Anc	0
C23	N28	Anc	0.488963
C23	N28	Anc	0.650479
C23	N28	Anc	0.601631
C23	N28	Anc	0.583594
C23	N28	Anc	0.464298
C23	N28	Anc	0.432887
C24	N28	Anc	0.471462
C24	N28	Anc	0.512374
C24	N28	Anc	0.46526
C24	N28	Anc	0.554518
C24	N28	Anc	0.468029
C24	N28	Anc	0.601631
C25	N28	Anc	0.38391
C25	N28	Anc	0.402209
C25	N28	Anc	0.42126
C25	N28	Anc	0.439445
C25	N28	Anc	0.315383
C25	N28	Anc	0.448857
C26	N28	Anc	0.453239
C26	N28	Anc	0.501105
C26	N28	Anc	0.469088
C26	N28	Anc	0.59163
C26	N28	Anc	0.581373
C26	N28	Anc	0.476855
C27	N28	Anc	0.546751
C27	N28	Anc	0.562137
C27	N28	Anc	0.501105
C27	N28	Anc	0.814753
C27	N28	Anc	0.667083
C27	N28	Anc	0.539971
C28	N28	Anc	0
C28	N28	Anc	0
C28	N28	Anc	0
C28	N28	Anc	0
C28	N28	Anc	0
C28	N28	Anc	0
C3	N28	Anc	0.337819
C3	N28	Anc	0.350187
C3	N28	Anc	0.340548
C3	N28	Anc	0.382205
C3	N28	Anc	0.350828
C3	N28	Anc	0.364224
C4	N28	Anc	0.318713
C4	N28	Anc	0.307952
C4	N28	Anc	0.325902
C4	N28	Anc	0.302361
C4	N28	Anc	0.328059
C4	N28	Anc	0.346467
C5	N28	Anc	0.455774
C5	N28	Anc	0.397301
C5	N28	Anc	0.439445
C5	N28	Anc	0.455774
C5	N28	Anc	0.601631
C5	N28	Anc	0.439445
C6	N28	Anc	0.382205
C6	N28	Anc	0.439445
C6	N28	Anc	0.471462
C6	N28	Anc	0.439445
C6	N28	Anc	0.419929
C6	N28	Anc	0.475834
C7	N28	Anc	0.333164
C7	N28	Anc	0.359177
C7	N28	Anc	0.418387
C7	N28	Anc	0.481589
C7	N28	Anc	0.380624
C7	N28	Anc	0.40866
C8	N28	Anc	0.439445
C8	N28	Anc	0.389999
C8	N28	Anc	0.348558
C8	N28	Anc	0.409987
C8	N28	Anc	0.378953
C8	N28	Anc	0.277259
C9	N28	Anc	0.357527
C9	N28	Anc	0.392332
C9	N28	Anc	0.315383
C9	N28	Anc	0.475834
C9	N28	Anc	0.173146
C9	N28	Anc	0.519713
C0	N28	Evo	0.742519
C0	N28	Evo	0.778364
C0	N28	Evo	0.792401
C0	N28	Evo	0.778364
C0	N28	Evo	0.778364
C0	N28	Evo	0.778364
C0	N28	Evo	0.762468
C0	N28	Evo	0.857982
C0	N28	Evo	0.727663
C0	N28	Evo	0.782425
C0	N28	Evo	0.804689
C0	N28	Evo	0.734484
C0	N28	Evo	0.873295
C0	N28	Evo	0.826745
C0	N28	Evo	0.816488
C0	N28	Evo	0.821649
C0	N28	Evo	0.903253
C0	N28	Evo	0.808913
C0	N28	Evo	0.783098
C0	N28	Evo	0.835922
C0	N28	Evo	0.810381
C0	N28	Evo	0.796972
C0	N28	Evo	0.726116
C0	N28	Evo	0.778364
C0	N28	Evo	0.672214
C0	N28	Evo	0.79515
C0	N28	Evo	0.856026
C0	N28	Evo	0.808007
C0	N28	Evo	0.724952
C0	N28	Evo	0.701608
C0	N28	Evo	0.77332
C0	N28	Evo	0.871413
C0	N28	Evo	0.87889
C0	N28	Evo	0.781711
C0	N28	Evo	0.794827
C0	N28	Evo	0.734806
C0	N28	Evo	0.807735
C0	N28	Evo	0.784663
C0	N28	Evo	0.696186
C0	N28	Evo	0.845813
C0	N28	Evo	0.87889
C0	N28	Evo	0.713356
C1	N28	Evo	0.814753
C1	N28	Evo	0.785911
C1	N28	Evo	0.690204
C1	N28	Evo	0.831777
C1	N28	Evo	0.93415
C1	N28	Evo	0.831777
C10	N28	Evo	0.725381
C10	N28	Evo	0.722221
C10	N28	Evo	0.75135
C10	N28	Evo	0.811259
C10	N28	Evo	0.867621
C10	N28	Evo	0.802133
C11	N28	Evo	0.840024
C11	N28	Evo	0.823355
C11	N28	Evo	0.896284
C11	N28	Evo	0.823355
C11	N28	Evo	0.946849
C11	N28	Evo	0.831777
C12	N28	Evo	0.754828
C12	N28	Evo	0.754828
C12	N28	Evo	0.754828
C12	N28	Evo	0.844085
C12	N28	Evo	0.754828
C12	N28	Evo	0.761695
C13	N28	Evo	0.471462
C13	N28	Evo	0.495876
C13	N28	Evo	0.523333
C13	N28	Evo	0.554518
C13	N28	Evo	0.554518
C13	N28	Evo	0.574034
C14	N28	Evo	0.748721
C14	N28	Evo	0.681899
C14	N28	Evo	0.574034
C14	N28	Evo	0.716704
C14	N28	Evo	0.748721
C14	N28	Evo	0.748721
C15	N28	Evo	0.692156
C15	N28	Evo	0.815838
C15	N28	Evo	0.788621
C15	N28	Evo	0.87889
C15	N28	Evo	0.826745
C15	N28	Evo	0.740541
C16	N28	Evo	0.82482
C16	N28	Evo	0.787776
C16	N28	Evo	0.778364
C16	N28	Evo	0.639041
C16	N28	Evo	0.695077
C16	N28	Evo	0.778364
C17	N28	Evo	0.831777
C17	N28	Evo	0.794366
C17	N28	Evo	0.856026
C17	N28	Evo	0.778364
C17	N28	Evo	0.840024
C17	N28	Evo	0.844085
C18	N28	Evo	0.688265
C18	N28	Evo	0.69384
C18	N28	Evo	0.819077
C18	N28	Evo	0.722719
C18	N28	Evo	0.69968
C18	N28	Evo	0.778364
C19	N28	Evo	0.373128
C19	N28	Evo	0.366516
C19	N28	Evo	0.386032
C19	N28	Evo	0.481589
C19	N28	Evo	0.362283
C19	N28	Evo	0.382205
C2	N28	Evo	0.828189
C2	N28	Evo	0.772609
C2	N28	Evo	0.814753
C2	N28	Evo	0.752549
C2	N28	Evo	0.774536
C2	N28	Evo	0.740954
C20	N28	Evo	0.547795
C20	N28	Evo	0.61837
C20	N28	Evo	0.666003
C20	N28	Evo	0.530748
C20	N28	Evo	0.570847
C20	N28	Evo	0.53647
C21	N28	Evo	0.851293
C21	N28	Evo	0.778364
C21	N28	Evo	0.900517
C21	N28	Evo	0.824205
C21	N28	Evo	0.859374
C21	N28	Evo	0.859374
C22	N28	Evo	0.708282
C22	N28	Evo	0.757417
C22	N28	Evo	0.801728
C22	N28	Evo	0.757417
C22	N28	Evo	0.753092
C22	N28	Evo	0.795571
C23	N28	Evo	0.766279
C23	N28	Evo	0.778364
C23	N28	Evo	0.831777
C23	N28	Evo	0.734484
C23	N28	Evo	0.741327
C23	N28	Evo	0.704004
C24	N28	Evo	0.796972
C24	N28	Evo	0.900517
C24	N28	Evo	0.900517
C24	N28	Evo	0.69968
C24	N28	Evo	0.796972
C24	N28	Evo	0.677328
C25	N28	Evo	0.630215
C25	N28	Evo	0.608971
C25	N28	Evo	0.623258
C25	N28	Evo	0.523969
C25	N28	Evo	0.616178
C25	N28	Evo	0.716704
C26	N28	Evo	0.800307
C26	N28	Evo	0.595231
C26	N28	Evo	0.792401
C26	N28	Evo	0.707715
C26	N28	Evo	0.778364
C26	N28	Evo	0.679981
C27	N28	Evo	0.758848
C27	N28	Evo	0.852651
C27	N28	Evo	0.785444
C27	N28	Evo	0.900517
C27	N28	Evo	0.851293
C27	N28	Evo	0.990022
C28	N28	Evo	0.67667
C28	N28	Evo	0.763817
C28	N28	Evo	0.653652
C28	N28	Evo	0.653652
C28	N28	Evo	0.643775
C28	N28	Evo	0.67667
C3	N28	Evo	0.909194
C3	N28	Evo	0.910223
C3	N28	Evo	0.773135
C3	N28	Evo	0.757026
C3	N28	Evo	0.921034
C3	N28	Evo	0.507645
C4	N28	Evo	0.524875
C4	N28	Evo	0.53189
C4	N28	Evo	0.510944
C4	N28	Evo	0.495504
C4	N28	Evo	0.508253
C4	N28	Evo	0.748721
C5	N28	Evo	0.771584
C5	N28	Evo	0.822854
C5	N28	Evo	0.775177
C5	N28	Evo	0.807527
C5	N28	Evo	0.821649
C5	N28	Evo	0.848105
C6	N28	Evo	0.738331
C6	N28	Evo	0.816488
C6	N28	Evo	0.825851
C6	N28	Evo	0.731251
C6	N28	Evo	0.781711
C6	N28	Evo	0.748721
C7	N28	Evo	0.772609
C7	N28	Evo	0.831777
C7	N28	Evo	0.805961
C7	N28	Evo	0.766769
C7	N28	Evo	0.745914
C7	N28	Evo	0.772609
C8	N28	Evo	0.770116
C8	N28	Evo	0.831777
C8	N28	Evo	0.805961
C8	N28	Evo	0.692454
C8	N28	Evo	0.669591
C8	N28	Evo	0.690888
C9	N28	Evo	0.703143
C9	N28	Evo	0.703143
C9	N28	Evo	0.778364
C9	N28	Evo	0.703143
C9	N28	Evo	0.69384
C9	N28	Evo	0.748721
C0	N7	Anc	0.652567
C0	N7	Anc	0.669591
C0	N7	Anc	0.652567
C0	N7	Anc	0.623771
C0	N7	Anc	0.653652
C0	N7	Anc	0.609879
C0	N7	Anc	0.635694
C0	N7	Anc	0.632964
C0	N7	Anc	0.643775
C0	N7	Anc	0.649882
C0	N7	Anc	0.587717
C0	N7	Anc	0.637573
C0	N7	Anc	0.846372
C0	N7	Anc	0.822929
C0	N7	Anc	0.81595
C0	N7	Anc	0.838856
C0	N7	Anc	0.775291
C0	N7	Anc	0.693396
C0	N7	Anc	0.762035
C0	N7	Anc	0.707912
C0	N7	Anc	0.800592
C0	N7	Anc	0.83581
C0	N7	Anc	0.806722
C0	N7	Anc	0.746833
C0	N7	Anc	0.765928
C0	N7	Anc	0.751427
C0	N7	Anc	0.789391
C0	N7	Anc	0.759313
C0	N7	Anc	0.763596
C0	N7	Anc	0.665665
C0	N7	Anc	0.84379
C0	N7	Anc	0.767329
C0	N7	Anc	0.789434
C0	N7	Anc	0.780953
C0	N7	Anc	0.711202
C0	N7	Anc	0.705041
C0	N7	Anc	0.86159
C0	N7	Anc	0.778364
C0	N7	Anc	0.744785
C0	N7	Anc	0.706036
C0	N7	Anc	0.688027
C0	N7	Anc	0.683351
C0	N7	Anc	0.713116
C0	N7	Anc	0.711735
C0	N7	Anc	0.660044
C0	N7	Anc	0.746907
C0	N7	Anc	0.709227
C0	N7	Anc	0.679092
C1	N7	Anc	0
C1	N7	Anc	0
C1	N7	Anc	0
C1	N7	Anc	0
C1	N7	Anc	0
C1	N7	Anc	0
C10	N7	Anc	0.837732
C10	N7	Anc	0.744136
C10	N7	Anc	0.782736
C10	N7	Anc	0.67456
C10	N7	Anc	0.790051
C10	N7	Anc	0.673736
C11	N7	Anc	0.780118
C11	N7	Anc	0.666151
C11	N7	Anc	0.708783
C11	N7	Anc	0.787586
C11	N7	Anc	0.758448
C11	N7	Anc	0.746252
C12	N7	Anc	0.691696
C12	N7	Anc	0.778364
C12	N7	Anc	0.745914
C12	N7	Anc	0.738331
C12	N7	Anc	0.716704
C12	N7	Anc	0.738331
C13	N7	Anc	0.537494
C13	N7	Anc	0.519713
C13	N7	Anc	0.531654
C13	N7	Anc	0.554518
C13	N7	Anc	0.447693
C13	N7	Anc	0.531654
C14	N7	Anc	0.496177
C14	N7	Anc	0.435724
C14	N7	Anc	0.399412
C14	N7	Anc	0.545529
C14	N7	Anc	0.442607
C14	N7	Anc	0.486558
C15	N7	Anc	0.780203
C15	N7	Anc	0.748721
C15	N7	Anc	0.67858
C15	N7	Anc	0.712234
C15	N7	Anc	0.696599
C15	N7	Anc	0.711913
C16	N7	Anc	0.69968
C16	N7	Anc	0.643775
C16	N7	Anc	0.762238
C16	N7	Anc	0.601631
C16	N7	Anc	0.635694
C16	N7	Anc	0.60793
C17	N7	Anc	0.701608
C17	N7	Anc	0.685191
C17	N7	Anc	0.850559
C17	N7	Anc	0.724043
C17	N7	Anc	0.716704
C17	N7	Anc	0.696186
C17	N7	Anc	0.828882
C17	N7	Anc	0.830493
C17	N7	Anc	0.810719
C17	N7	Anc	0.677838
C17	N7	Anc	0.709227
C17	N7	Anc	0.69384
C18	N7	Anc	0.701608
C18	N7	Anc	0.836197
C18	N7	Anc	0.755759
C18	N7	Anc	0.721799
C18	N7	Anc	0.805961
C18	N7	Anc	0.761695
C18	N7	Anc	0.800958
C18	N7	Anc	0.819077
C18	N7	Anc	0.805961
C18	N7	Anc	0.748721
C18	N7	Anc	0.659463
C18	N7	Anc	0.664242
C19	N7	Anc	0.643775
C19	N7	Anc	0.616178
C19	N7	Anc	0.689107
C19	N7	Anc	0.616178
C19	N7	Anc	0.643775
C19	N7	Anc	0.595231
C19	N7	Anc	0.689107
C19	N7	Anc	0.689107
C19	N7	Anc	0.669591
C19	N7	Anc	0.703143
C19	N7	Anc	0.703143
C19	N7	Anc	0.689107
C2	N7	Anc	0.663291
C2	N7	Anc	0.720849
C2	N7	Anc	0.748721
C2	N7	Anc	0.703143
C2	N7	Anc	0.698096
C2	N7	Anc	0.751388
C20	N7	Anc	0.53591
C20	N7	Anc	0.554518
C20	N7	Anc	0.570847
C20	N7	Anc	0.471462
C20	N7	Anc	0.643775
C20	N7	Anc	0.592642
C20	N7	Anc	0.492857
C20	N7	Anc	0.534
C20	N7	Anc	0.468029
C20	N7	Anc	0.570847
C20	N7	Anc	0.38391
C20	N7	Anc	0.519713
C21	N7	Anc	0.506973
C21	N7	Anc	0.488847
C21	N7	Anc	0.533695
C21	N7	Anc	0.563785
C21	N7	Anc	0.547479
C21	N7	Anc	0.476051
C22	N7	Anc	0.501866
C22	N7	Anc	0.513273
C22	N7	Anc	0.524469
C22	N7	Anc	0.533522
C22	N7	Anc	0.557951
C22	N7	Anc	0.516394
C23	N7	Anc	0.591992
C23	N7	Anc	0.643775
C23	N7	Anc	0.625058
C23	N7	Anc	0.596925
C23	N7	Anc	0.584161
C23	N7	Anc	0.618767
C24	N7	Anc	0.67667
C24	N7	Anc	0.667083
C24	N7	Anc	0.67456
C24	N7	Anc	0.621852
C24	N7	Anc	0.63218
C24	N7	Anc	0.623258
C25	N7	Anc	0.682937
C25	N7	Anc	0.649731
C25	N7	Anc	0.578768
C25	N7	Anc	0.664833
C25	N7	Anc	0.635412
C25	N7	Anc	0.516793
C26	N7	Anc	0.778364
C26	N7	Anc	0.778364
C26	N7	Anc	0.667258
C26	N7	Anc	0.631834
C26	N7	Anc	0.677598
C26	N7	Anc	0.613572
C27	N7	Anc	0.778364
C27	N7	Anc	0.753092
C27	N7	Anc	0.821109
C27	N7	Anc	0.810043
C27	N7	Anc	0.727663
C27	N7	Anc	0.758848
C28	N7	Anc	0.446402
C28	N7	Anc	0.46526
C28	N7	Anc	0.407695
C28	N7	Anc	0.446057
C28	N7	Anc	0.436258
C28	N7	Anc	0.480158
C3	N7	Anc	0.77722
C3	N7	Anc	0.809892
C3	N7	Anc	0.778364
C3	N7	Anc	0.764596
C3	N7	Anc	0.761531
C3	N7	Anc	0.701127
C4	N7	Anc	0.381242
C4	N7	Anc	0.374036
C4	N7	Anc	0.376057
C4	N7	Anc	0.37219
C4	N7	Anc	0.389944
C4	N7	Anc	0.379547
C5	N7	Anc	0.696446
C5	N7	Anc	0.790641
C5	N7	Anc	0.680164
C5	N7	Anc	0.763172
C5	N7	Anc	0.73622
C5	N7	Anc	0.650983
C6	N7	Anc	0.761255
C6	N7	Anc	0.692662
C6	N7	Anc	0.853249
C6	N7	Anc	0.852525
C6	N7	Anc	0.797315
C6	N7	Anc	0.812068
C7	N7	Anc	0.699183
C7	N7	Anc	0.727663
C7	N7	Anc	0.676265
C7	N7	Anc	0.60793
C7	N7	Anc	0.775116
C7	N7	Anc	0.620239
[truncated: 222 more rows]
