# Supplementary material for: Experimental Evolution Expands the Breadth of Adaptation to an Environmental Gradient Correlated With Genome Reduction
Source: Front Microbiol. 2022 Jan 26;13:826894. doi: 10.3389/fmicb.2022.826894 (PMC8826082; doi:10.3389/fmicb.2022.826894)
Supplement: Supplementary file 5 [file Table_4.XLSX]

## Sheet: S4
Table S4 Fitness comparison between Ancs and Evos. The labels of mean and sd represent the mean and the standard deviation of the experimental replications (N>6), respectively. The p-value indicates the statistical significance of the changes in growth rate between Evo and Anc, which is evaluated by t-student tests. The combination and the genome are indicated as described in Tables S1 and S2.
Combinations	N0_Anc_mean	N0_Anc_sd	N0_Evo_mean	N0_Evo_sd	N0_p-value	N7_Anc_mean	N7_Anc_sd	N7_Evo_mean	N7_Evo_sd	N7_p-value	N14_Anc_mean	N14_Anc_sd	N14_Evo_mean	N15_Evo_sd	N15_p-value	N20_Anc_mean	N20_Anc_sd	N20_Evo_mean	N20_Evo_sd	N20_p-value	N28_Anc_mean	N28_Anc_sd	N28_Evo_mean	N28_Evo_sd	N28_p-value
C0	0.887458	0.145429	0.933817	0.0515738	0.0506627	0.726618	0.0718024	0.810158	0.0520185	1.49011e-08	0.67246	0.0915189	0.779591	0.0737569	7.62711e-08	0.467024	0.164009	0.72452	0.0481572	2.20043e-15	0.401717	0.179402	0.790925	0.0541021	1.80785e-22
C1	0.919374	0.0931674	0.94678	0.0421687	0.507058	0	0	0.827816	0.0748487	1.08619e-10	0.56058	0.0800716	0.775767	0.0567917	0.000314792	0.608649	0.0520547	0.756785	0.0192539	6.57326e-05	0.419892	0.0828686	0.814762	0.0789677	7.27029e-06
C2	0.885597	0.0579336	0.897879	0.0453162	0.657108	0.714248	0.0334428	0.781461	0.0357905	0.00722929	0.662362	0.0721649	0.810795	0.082771	0.00786662	0.622014	0.107023	0.792606	0.0854074	0.0122147	0.549187	0.111078	0.780598	0.0343234	0.000646179
C3	0.795751	0.0520772	0.820634	0.0728426	0.414096	0.765455	0.035872	0.793456	0.0541804	0.316006	0.575236	0.12358	0.679083	0.100935	0.141976	0.546687	0.0757705	0.7858	0.0297267	2.94004e-05	0.354302	0.0165339	0.796376	0.159175	4.9402e-05
C4	0.560026	0.012485	0.503432	0.101597	0.0675691	0.378836	0.00639688	0.533813	0.0207031	7.80153e-09	0.299364	0.0207611	0.615626	0.230856	0.00746273	0.218539	0.0315864	0.416457	0.0127162	5.76469e-08	0.321576	0.0157689	0.553364	0.0965602	0.000172248
C5	0.978411	0.183366	0.882563	0.0446922	0.241881	0.719604	0.0529552	0.764363	0.0191142	0.0800947	0.562801	0.0372565	0.788566	0.048103	3.78714e-06	0.644069	0.0733605	0.797265	0.0503031	0.00177536	0.464895	0.0703243	0.807816	0.0297284	6.58245e-07
C6	0.927589	0.125184	0.904332	0.0441299	0.676895	0.794846	0.0610088	0.756326	0.0440655	0.238459	0.544771	0.0530198	0.777596	0.084212	0.000190058	0.519876	0.0901634	0.761175	0.0286595	9.53728e-05	0.438053	0.0346264	0.773725	0.0407224	2.74505e-08
C7	0.891865	0.0400161	0.900906	0.03286	0.677934	0.6844	0.0637968	0.790757	0.0318228	0.00443111	0.561631	0.0629713	0.790371	0.0552762	5.4529e-05	0.373529	0.0132132	0.681543	0.0307333	6.61121e-10	0.396933	0.0520049	0.782606	0.0308553	2.36357e-08
C8	1.02201	0.0608211	0.845383	0.0477203	0.000228854	0.6844	0.0637968	0.752154	0.0244948	0.0355368	0.535512	0.0280706	0.773093	0.0750187	2.70883e-05	0.405093	0.0106474	0.778245	0.0496854	6.03489e-09	0.374033	0.0563289	0.743465	0.0681746	1.28699e-06
C9	0.84075	0.102991	0.671253	0.113929	0.00579066	0.615372	0.0360288	0.694937	0.26958	0.490029	0.395396	0.21565	0.829935	0.0506051	0.000717954	0.338219	0.0329786	0.758879	0.0279244	3.82351e-10	0.372322	0.123265	0.721726	0.0339121	5.40123e-05
C10	0.846661	0.0301076	0.908573	0.0447987	0.00295269	0.750492	0.0662014	0.769322	0.0579718	0.611584	0.626182	0.0318798	0.826633	0.087685	0.000366681	0.477093	0.0465234	0.750636	0.0172963	9.58408e-08	0.459258	0.0611719	0.779994	0.0570737	2.81981e-06
C11	0.836823	0.0662322	0.875886	0.0357469	0.199957	0.741223	0.0462008	0.862625	0.0924252	0.0164445	0.732792	0.100561	0.827576	0.0412991	0.0584603	0.553226	0.0869213	0.658515	0.040853	0.0228841	0.442343	0.0537059	0.860274	0.050478	7.30487e-08
C12	0.875686	0.0910003	0.841787	0.0232359	0.388993	0.73489	0.0290919	0.821139	0.105828	0.0831287	0.547432	0.05556	0.874916	0.0420492	4.31092e-07	0.505883	0.0524511	0.680513	0.0149553	1.40057e-05	0.483832	0.063404	0.770849	0.0359835	2.21468e-06
C13	0.68171	0.0746738	0.636051	0.0236195	0.168469	0.520454	0.0374068	0.657274	0.0299116	3.72778e-05	0.314681	0.0859778	0.57257	0.0427031	6.23096e-05	0	0	0.420925	0.0860443	2.96111e-07	0.0412693	0.101089	0.528957	0.0394215	6.53867e-07
C14	0.639503	0.160896	0.586085	0.0201869	0.436566	0.467668	0.0520371	0.561107	0.025779	0.00276919	0.434001	0.0497694	0.609465	0.121205	0.00828541	0.315054	0.049414	0.618966	0.0994884	5.35463e-05	0	0	0.703133	0.0686096	2.30397e-10
C15	0.959394	0.0901668	0.919754	0.0523397	0.338091	0.721375	0.0369511	0.830395	0.0574508	0.00291611	0.760053	0.047548	0.767022	0.0581212	0.824745	0.627462	0.033155	0.74845	0.0259643	3.55164e-05	0.466873	0.0908484	0.790465	0.0662412	3.49948e-05
C16	0.841599	0.0867357	0.80992	0.0494981	0.423036	0.658491	0.0616208	0.80382	0.083483	0.00643045	0.529438	0.0262662	0.663705	0.0509195	0.000187664	0.274667	0.0241623	0.742444	0.0677404	1.95684e-08	0.369182	0.0602558	0.750574	0.069225	1.35032e-06
C17	0.934878	0.064627	0.955576	0.030306	0.493768	0.743774	0.0655599	0.883659	0.059528	0.000457103	0.736571	0.0495431	0.83774	0.067932	0.0146005	0.767904	0.102219	0.75853	0.0284441	0.833024	0.698083	0.0686108	0.824107	0.0306826	0.00211991
C18	0.958773	0.0911264	0.954359	0.0531188	0.920379	0.756787	0.0598245	0.846623	0.0564282	0.00753597	0.782357	0.0231985	0.822995	0.0541917	0.122178	0.773012	0.0771382	0.782846	0.035489	0.782442	0.638851	0.132264	0.733658	0.0533201	0.134488
C19	0.850958	0.0546496	0.767767	0.0427816	0.0148847	0.662287	0.0377828	0.710039	0.0326776	0.0180649	0.343854	0.0220377	0.52677	0.0564753	2.33994e-05	0.358481	0.0182626	0.549777	0.0319862	1.68347e-07	0.463296	0.047085	0.391959	0.044825	0.0227819
C20	0.747093	0.0988997	0.546097	0.271859	0.119606	0.528209	0.0680334	0.593496	0.0461968	0.0514814	0	0	0	0	n.d.	0	0	0.266214	0.0241933	1.14228e-10	0	0	0.578372	0.0534686	1.35239e-10
C21	0.362785	0.20965	0.613286	0.0463368	0.0170202	0.519472	0.0344378	0.718691	0.0370343	2.20254e-06	0.577454	0.0260376	0.640966	0.0871443	0.117963	0	0	0.46801	0.0214979	1.3025e-13	0	0	0.845521	0.0410026	2.23575e-13
C22	0.463768	0.0919156	0.662533	0.0261097	0.000467174	0.524579	0.019516	0.590991	0.0691134	0.0469564	0.524407	0.0631446	0.678826	0.0739029	0.00300355	0	0	0.50512	0.0267717	5.41825e-13	0	0	0.762251	0.0337991	9.16023e-14
C23	0.691116	0.0868771	0.823214	0.0268823	0.00519811	0.610113	0.0228351	0.763081	0.0305549	1.87195e-06	0.569299	0.0521194	0.700286	0.0435981	0.000814155	0	0	0.78401	0.0287246	1.36528e-14	0.536975	0.0867852	0.759372	0.0439578	0.000227767
C24	0.875781	0.0684243	0.913861	0.0373788	0.259163	0.649267	0.0261843	0.801958	0.0874801	0.00215875	0.602513	0.0384327	0.769913	0.0537499	0.000100716	0.189438	0.0272236	0.65395	0.134033	8.34468e-06	0.512212	0.0558619	0.795331	0.0950866	9.04299e-05
C25	0.893345	0.0683659	0.867601	0.0512305	0.477397	0.621412	0.0623413	0.797107	0.182535	0.0497443	0.74536	0.118559	0.697146	0.0938063	0.452796	0.363165	0.0183554	0.63539	0.0370579	1.74246e-08	0.401844	0.0485763	0.619882	0.0613592	4.60022e-05
C26	0.750279	0.0290362	0.937025	0.0557898	2.68461e-05	0.691165	0.0714196	0.929506	0.0822601	0.00031942	0.625869	0.0586444	0.886415	0.0807423	7.87961e-05	0.325677	0.0219217	0.810827	0.0391418	1.35597e-10	0.512215	0.0596682	0.725666	0.0802803	0.000385906
C27	0.862355	0.0438829	0.95735	0.0680267	0.0165443	0.774853	0.0356282	0.859525	0.0583962	0.0126362	0.772085	0.108066	0.830704	0.0885576	0.328307	0.366445	0.0404543	0.868649	0.0338903	4.78012e-10	0.6053	0.116707	0.856462	0.0829365	0.00156888
C28	0.651957	0.0297709	0.771143	0.0918075	0.012788	0.446972	0.0248772	0.724109	0.0500801	2.61954e-07	0.0462098	0.11319	0.708821	0.0527644	1.37504e-07	0	0	0.454701	0.0566218	2.52421e-09	0	0	0.67804	0.0441023	4.15353e-12
