# Supplementary material for: Experimental Evolution Expands the Breadth of Adaptation to an Environmental Gradient Correlated With Genome Reduction
Source: Front Microbiol. 2022 Jan 26;13:826894. doi: 10.3389/fmicb.2022.826894 (PMC8826082; doi:10.3389/fmicb.2022.826894)
Supplement: Supplementary file 6 [file Table_5.XLSX]

## Sheet: S5
Table S5 Genome resequencing statistics. Population indicates the genome number of the sequenced sample and whether it is Evo or Anc.
Genomes	Paired read	Number of reads	Total length (bp)	Average length (bp)	Mapped nucleotide (%)	Mapped length (bp)	Average coverage (bp)
N0_Anc	forward	709313	205231801	289.3	91.3
	reverse	709200	206254806	290.8	67.5
	total	1418513	411486607	290.1	79.4	317507856	68.3
N0_Evo	forward	767451	221122782	288.1	91.9
	reverse	767326	222173798	289.5	70.3
	total	1534777	443296580	288.8	81.1	349328120	75.2
N7_Anc	forward	1167680	340044995	291.2	99.4
	reverse	1167664	340279003	291.4	92.5
	total	2335344	680323998	291.3	95.9	648213738	147.5
N7_Evo	forward	615920	182051021	295.6	99.4
	reverse	615913	182131126	295.7	87.9
	total	1231833	364182147	295.6	93.6	338416004	77
N14_Anc	forward	1048669	303763922	289.7	99.4
	reverse	1048652	304062388	290	92.1
	total	2097321	607826310	289.8	95.7	577112647	146.6
N14_Evo	forward	798796	233881306	292.8	99.4
	reverse	798782	234024679	293	90.1
	total	1597578	467905985	292.9	94.7	439366072	111.6
N20_Anc	forward	735178	211547168	287.7	87.6
	reverse	735061	212800338	289.5	61.1
	total	1470239	424347506	288.6	74.4	304004308	81.1
N20_Evo	forward	587116	170525848	290.4	91.2
	reverse	587018	171211233	291.7	67
	total	1174134	341737081	291.1	79.1	262176201	70
N28_Anc	forward	823460	243310560	295.5	99.5
	reverse	823448	243590074	295.8	90.6
	total	1646908	486900634	295.6	95	457940905	125
N28_Evo	forward	644850	188456479	292.2	92.6
	reverse	644770	189312418	293.6	63.5
	total	1289620	377768897	292.9	78.1	286318657	78.1
