# Supplementary material for: Experimental Evolution Expands the Breadth of Adaptation to an Environmental Gradient Correlated With Genome Reduction
Source: Front Microbiol. 2022 Jan 26;13:826894. doi: 10.3389/fmicb.2022.826894 (PMC8826082; doi:10.3389/fmicb.2022.826894)
Supplement: Supplementary file 7 [file Table_6.xlsx]

## Sheet: S6
Table S6 Fixed mutations. The genome mutations fixed in the evolved populations of the reduced genomes (Evos) are summarized. No mutation was detected in the evolved N0. Nt and Aa represent nucleotides and amino acids, respectively. The slash indicates the noncoding region between the two genes indicated. The description indicates the function of the gene product and mutations.
Evos	Changes in DNA	Changes in AA	Gene name	Description for genes	Description for mutations
N7	G→A	intergenic (+267/‑28)	ycfH / ptsG	predicted metallodependent hydrolase / fused glucose‑specific PTS enzyme IIBC components	The mutation site is the region to which SgrS binds. SgrS is a small RNA that binds to ptsG mRNA and promotes mRNA degradation [1].
	G→A	intergenic (‑59/‑156)	fliE / fliF	flagellar basal‑body component / flagellar basal‑body MS‑ring and collar protein	It is known that the regulator CsgD binds between fliE and fliF to regulate the formation of biofilm [2].
	C→A	G139W (GGG→TGG)	trkH	potassium transporter	The mutation site is a transmembrane region.
	Δ1 bp	coding (417/993 nt)	rbsR	DNA‑binding transcriptional repressor	Deletion of a nucleotide causes frameshifts and result in loss of protein function. rbsR is known to suppress ribose uptake and purine nucleotide synthesis [3].
N14	G→A	R220H (CGT→CAT)	secF	SecYEG protein translocase auxillary subunit	Mutations in the same amino acid have been confirmed in other E. coli evolutionary study [4].
	A→C	L18F (TTA→TTC)	malX	fused maltose and glucose‑specific PTS enzyme IIBC components
	C→T	G359D (GGT→GAT)	cyaA	adenylate cyclase	Mutations in this gene have been confirmed in other E. coli evolutionary studies [5, 6].
	Δ2 bp	coding (708/2022 nt)	rep	DNA helicase and single‑stranded DNA‑dependent ATPase	Deletion of two nucleotides causes frameshifts and result in loss of protein function. Mutations in this gene have been confirmed in other E. coli evolutionary studiy [4].
N20	C→T	G235S (GGT→AGT)	sapD	predicted antimicrobial peptide transporter subunit	Mutations in the same amino acid have been confirmed in other two E. coli evolutionary studies according to ALEdb [7].
	T→G	H40Q (CAT→CAG)	ynbC	predicted hydrolase
	G→A	N14N (AAC→AAT)	yggR	predicted transporter
N28	Δ1 bp	coding (828/876 nt)	cysW	sulfate/thiosulfate transporter subunit	Deletion of a nucleotide causes frameshifts and result in loss of protein function. Behind the deleted nucleotide is a transmembrane region.
	C→T	G255D (GGC→GAC)	kgtP	alpha‑ketoglutarate transporter	The mutation site is a transmembrane region.
	C→A	D570E (GAC→GAA)	rpoD	RNA polymerase, sigma 70 (sigma D) factor	Mutation site is a protein segment region. There is evolutionary study E. coli with mutations in the same protein segment region [8].
[1] Vanderpool, C. K., & Gottesman, S. (2004). Involvement of a novel transcriptional activator and small RNA in post‐transcriptional regulation of the glucose phosphoenolpyruvate phosphotransferase system. Molecular microbiology, 54(4), 1076-1089.
[2] Ogasawara, H., Yamamoto, K., & Ishihama, A. (2011). Role of the biofilm master regulator CsgD in cross-regulation between biofilm formation and flagellar synthesis. Journal of bacteriology, 193(10), 2587-2597.
[3] Shimada, T., Kori, A., & Ishihama, A. (2013). Involvement of the ribose operon repressor RbsR in regulation of purine nucleotide synthesis in Escherichia coli. FEMS microbiology letters, 344(2), 159-165.
[4] Tenaillon, O., Rodríguez-Verdugo, A., Gaut, R. L., McDonald, P., Bennett, A. F., Long, A. D., & Gaut, B. S. (2012). The molecular diversity of adaptive convergence. Science, 335(6067), 457-461.
[5] Wannier, T. M., Kunjapur, A. M., Rice, D. P., McDonald, M. J., Desai, M. M., & Church, G. M. (2018). Adaptive evolution of genomically recoded Escherichia coli. Proceedings of the National Academy of Sciences, 115(12), 3090-3095.
[6] Charusanti, P., Conrad, T. M., Knight, E. M., Venkataraman, K., Fong, N. L., Xie, B., ... & Palsson, B. Ø. (2010). Genetic basis of growth adaptation of Escherichia coli after deletion of pgi, a major metabolic gene. PLoS genetics, 6(11), e1001186.
[7] Phaneuf, P. V., Gosting, D., Palsson, B. O., & Feist, A. M. (2019). ALEdb 1.0: a database of mutations from adaptive laboratory evolution experimentation. Nucleic acids research, 47(D1), D1164-D1171.
[8] Mohamed, E. T., Wang, S., Lennen, R. M., Herrgård, M. J., Simmons, B. A., Singer, S. W., & Feist, A. M. (2017). Generation of a platform strain for ionic liquid tolerance using adaptive laboratory evolution. Microbial cell factories, 16(1), 1-15.
