# Supplementary material for: Experimental Evolution Expands the Breadth of Adaptation to an Environmental Gradient Correlated With Genome Reduction
Source: Front Microbiol. 2022 Jan 26;13:826894. doi: 10.3389/fmicb.2022.826894 (PMC8826082; doi:10.3389/fmicb.2022.826894)
Supplement: Supplementary file 8 [file Table_7.XLSX]

## Sheet: S7
Table S7 Primers for Sanger sequencing. The sequences of the primers used to examine the population heterogeneity of the mutations determined by genome resequencing.
ID	Target	Sequence (5' to 3')
ycfH_ptsG_F	ycfH / ptsG	GTGCAACTTCTCCAATGATCTG
ycfH_ptsG_R		GTTATTGGTAAAGCCGAGGGC
fliEF_F	fliE / fliF	CTAATGGTCGGTTGCGGCAG
fliEF_R		GGAACCGGCAACAATCAATG
trkH_F	trkH	GGCATCCATTCCGGCAAACC
trkH_R		GATAGTGGTGCTGTTCTGGAC
rbsR_F	rbsR	CACCAGTGACTTCATAGCCATC
rbsR_R		CACTGCCAGTACCAATCCTTTC
secF_F	secF	CGCTGCTGTCTATCCTCGTG
secF_R		GGAAACACCGATAAGCATGGTC
malX_F	malX	CCATGCAGATGACCTACTCC
malX_R		CGATACAGAACATGACAGGCAG
cyaA_F	cyaA	CTTCAAACGCGGCATACAGC
cyaA_R		GGAGCGTGTTACTGAATACCTG
rep_F	rep	CGTGCGGGTTATTGGCGATC
rep_R		GTATGATGCACACCTGAAAGC
sapD_F	sapD	CCAGACGACAACCAATCGGTAAC
sapD_R		CTGCTGATTGCTGACGAACCG
ynbC_F	ynbC	CAGGCATTATTAGCGGGTTTG
ynbC_R		CAAGAGATGGGCTATAACCACG
yggR_F	yggR	GGCAGTGCGAAGGTAACAGC
yggR_R		GTTACGCCCAGTTCCTGAAAG
cysW_F	cysW	GTGCCGTGGAAGCGAATATG
cysW_R		GTCGCTGCCGTTACAGATTG
kgtP_F	kgtP	GCCAGCGAACCGAAACATAAC
kgtP_R		GTTGTGGCGTTGTGGTTACG
rpoD_F	rpoD	GGAAGACAAGATCCGCAAAGTG
rpoD_R		CTGGAGAAACTGGTTGAAGCG
